# Supplementary material for: ﻿A new North American species of Etainia (Lepidoptera, Nepticulidae), feeding on Arbutus and Arctostaphylos species (Ericaceae)
Source: Zookeys. 2024 Mar 7;1193:195–218. doi: 10.3897/zookeys.1193.116982 (PMC10940862; doi:10.3897/zookeys.1193.116982)
Supplement: XML Treatment for Etainia thoraceleuca [file zookeys.1193.116982-treatment1.xml]

<!DOCTYPE tp:taxon-treatment
  PUBLIC "-//TaxonX//DTD Taxonomic Treatment Publishing DTD v0 20100105//EN" "tax-treatment-NSO.dtd">
<tp:taxon-treatment xmlns:tp="http://www.plazi.org/taxpub"><tp:treatment-meta><kwd-group><label>Taxon classification</label><kwd>
              <named-content content-type="kingdom">Animalia</named-content>
            </kwd><kwd>
              <named-content content-type="order">Lepidoptera</named-content>
            </kwd><kwd>
              <named-content content-type="family">Nepticulidae</named-content>
            </kwd></kwd-group><mixed-citation publication-type="journal"><person-group><name><surname>van Nieukerken</surname><given-names>Erik J.</given-names></name><name><surname>Davis</surname><given-names>Donald R.</given-names></name><name><surname>Swain</surname><given-names>Steven V.</given-names></name><name><surname>Epstein</surname><given-names>Marc E.</given-names></name></person-group><article-title>﻿A new North American species of <italic><tp:taxon-name><tp:taxon-name-part taxon-name-part-type="genus" reg="Etainia">Etainia</tp:taxon-name-part></tp:taxon-name></italic> (<tp:taxon-name><tp:taxon-name-part taxon-name-part-type="order">Lepidoptera</tp:taxon-name-part></tp:taxon-name>, <tp:taxon-name><tp:taxon-name-part taxon-name-part-type="family">Nepticulidae</tp:taxon-name-part></tp:taxon-name>), feeding on <italic><tp:taxon-name><tp:taxon-name-part taxon-name-part-type="genus" reg="Arbutus">Arbutus</tp:taxon-name-part></tp:taxon-name></italic> and <italic><tp:taxon-name><tp:taxon-name-part taxon-name-part-type="genus" reg="Arctostaphylos">Arctostaphylos</tp:taxon-name-part></tp:taxon-name></italic> species (<tp:taxon-name><tp:taxon-name-part taxon-name-part-type="family">Ericaceae</tp:taxon-name-part></tp:taxon-name>)</article-title><source>Zookeys</source><day>07</day><month>03</month><year>2024</year><volume>1193</volume><fpage>195</fpage><lpage>218</lpage><pub-id pub-id-type="doi">10.3897/zookeys.1193.116982</pub-id></mixed-citation></tp:treatment-meta><tp:nomenclature><label>﻿</label><tp:taxon-name>
            <object-id xmlns:xlink="http://www.w3.org/1999/xlink" content-type="arpha" xlink:type="simple">29209AF2-0DD3-5F22-B6A6-E4C2449F6EF7</object-id>
            <tp:taxon-name-part taxon-name-part-type="genus" reg="Etainia">Etainia</tp:taxon-name-part>
            <tp:taxon-name-part taxon-name-part-type="species" reg="thoraceleuca">thoraceleuca</tp:taxon-name-part>
            <object-id xmlns:xlink="http://www.w3.org/1999/xlink" content-type="zoobank" xlink:type="simple">https://zoobank.org/C483BF94-3D5F-4AFE-9336-40FFEDAD37C3</object-id>
          </tp:taxon-name><tp:taxon-authority>van Nieukerken, Epstein &amp; Davis</tp:taxon-authority><tp:taxon-status xmlns:xlink="http://www.w3.org/1999/xlink" xlink:type="simple">sp. nov.</tp:taxon-status><tp:nomenclature-citation-list><tp:nomenclature-citation><tp:taxon-name>
                <tp:taxon-name-part taxon-name-part-type="genus" reg="Etainia">Etainia</tp:taxon-name-part>
                <tp:taxon-name-part taxon-name-part-type="species" reg="albibimaculella">albibimaculella</tp:taxon-name-part>
              </tp:taxon-name><comment>; <xref ref-type="bibr" rid="B27">van Nieukerken et al. 2016</xref>: 145; <xref ref-type="bibr" rid="B20">van Nieukerken 2018</xref>: 32 [North American, Canadian records, misidentification].</comment></tp:nomenclature-citation></tp:nomenclature-citation-list></tp:nomenclature><tp:treatment-sec sec-type="type material" id="SECID0EXGAE"><title>Type material.</title><p><bold><italic>Holotype</italic>.</bold> United States • ♂; Arizona, Cochise Co., Huachuca Mts., Miller Canyon; <named-content xmlns:xlink="http://www.w3.org/1999/xlink" content-type="dwc:verbatimCoordinates" xlink:type="simple"><named-content content-type="geo-json" specific-use="{&#34;type&#34;:&#34;Point&#34;,&#34;coordinates&#34;:[-110.260000,31.424800]}" id="NCID0EFHAE" xlink:type="simple">31.4248, −110.26</named-content></named-content>; 5,200’ [1585 m]; 19.iii.1987; larva collected with <italic><tp:taxon-name><tp:taxon-name-part taxon-name-part-type="genus" reg="Arbutus">Arbutus</tp:taxon-name-part><tp:taxon-name-part taxon-name-part-type="species" reg="arizonica">arizonica</tp:taxon-name-part></tp:taxon-name></italic>; R. S. Wielgus leg.; emerged 24.v.1987 [reared by D.L. Wagner], DLW Lot: 87C4.5; Genitalia slide EvN4950; USNM01850751.</p><p><bold><italic>Paratypes</italic></bold> (13♂, 6♀). United States – <bold>Arizona</bold> • 1♂; Cochise Co., Ash Canyon, Huachuca Mts.; 5100’ [1550 m]; 6.x.1979; P.M. Jump leg.; Genitalia slide USNM16408; USNM01850740 • 1♂; Yavapai Co., 20 km W. Prescott, Yavapai CG [Campground]; 9.vi.1997; oak-juniper-pine; H.W. van der Wolf leg.; Genitalia slide EvN5492; <named-content xmlns:xlink="http://www.w3.org/1999/xlink" content-type="dwc:institutional_code" xlink:title="Naturalis Biodiversity Center, Zoological collections" xlink:href="http://grbio.org/institution/national-museum-natural-history-naturalis" xlink:type="simple">RMNH</named-content>.INS.25492. – <bold>California</bold>: 1♂ (abdomen missing); Contra Costa Co., Walnut Creek; 14.x.1961; J. Powell leg.; USNM01850749 • 1♂; Del Norte Co., Grassy Flat Campground, 3 mi. [4.8 km] W Patrick’s Creek; 2.x.1968; P.A. Opler leg.; at light; Genitalia slide USNM20961; USNM01850741 • 1♂; Lake Co., Pogie Point, Lake Pillsbury; 28–29.viii.1973; J. Powell leg.; at light; Genitalia slide DRD3151; USNM01850742 • 1♂; Los Angeles Co., San Gabriel Mts., San Gabriel Canyon, Red Box Canyon Road; 31.viii.1974; black lite; D.C. Frack leg.; USNM01850743 • 1♂; Madera Co., O’Neals; 26.iv.2015; V. + M. Albu leg.; Genitalia slide EvN4998; <named-content xmlns:xlink="http://www.w3.org/1999/xlink" content-type="dwc:institutional_code" xlink:title="Naturalis Biodiversity Center, Zoological collections" xlink:href="http://grbio.org/institution/national-museum-natural-history-naturalis" xlink:type="simple">RMNH</named-content>.INS.24998 • 1♂ (abdomen missing); Medocino Co., South of Piercy; 9.viii.1971, 10.viii.1971; R.H. Leuschner leg.; USNM01850750 • 1 ♂; same collecting data; <ext-link xmlns:xlink="http://www.w3.org/1999/xlink" xlink:href="http://essigdb.berkeley.edu/cgi/eme_query?table=eme&amp;bnhm_id=EMEC752122&amp;one=T&amp;OK2SHOWPRIVATE=" ext-link-type="uri" xlink:type="simple">EMEC752122</ext-link> • 1♂; Riverside Co, San Jacinto Mts, Keen Camp; 4,500’ [1370 m]; 31.viii.1974; D.C. Frack leg.; black lite; Genitalia slide USNM20877; USNM01850744 • 1♂; San Bernardino Co., Wild Horse Canyon, Rt. 2, 0.7 mi. [1.13 km] W Jct. Rt. 138; 4,800’ [1465 m]; 21.vi.1974; D. Frack leg.; black lite; Genitalia slide DRD3403; USNM01850745 • 1♀; same collecting data; 23.vii.1975; Genitalia slide DRD3401; USNM01850746 • 1♂ [in ethanol]; San Diego Co., San Dieguito River Valley Conservancy, Site 1 (Volcan Mtn); 24.viii.2013; Joshua Kohn leg.; T, Upland, Malaise trap; Genitalia slide EvN4941; BIOUG08839-B12 • 2♀; Santa Barbara Co., 1 mi. NE San Marcos Pass; 1500’ [460 m]; 7.vii.1965; J. Powell leg.; Genitalia slide USNM17493; <ext-link xmlns:xlink="http://www.w3.org/1999/xlink" xlink:href="http://essigdb.berkeley.edu/cgi/eme_query?table=eme&amp;bnhm_id=EMEC174418&amp;one=T&amp;OK2SHOWPRIVATE=" ext-link-type="uri" xlink:type="simple">EMEC174418</ext-link>2, <ext-link xmlns:xlink="http://www.w3.org/1999/xlink" xlink:href="http://essigdb.berkeley.edu/cgi/eme_query?table=eme&amp;bnhm_id=EMEC174418&amp;one=T&amp;OK2SHOWPRIVATE=" ext-link-type="uri" xlink:type="simple">EMEC174418</ext-link>3 • 1♀; Santa Barbara Co., 2 mi. [3.2 km] W Los Prietos; 7.ix.1969; P. Opler leg.; at light; Genitalia slide DRD3330; USNM01850747 • 1♀; Siskiyou Co., Happy Camp; 8.vii.1958; J. Powell leg.; at light; Genitalia slide DRD3329; USNM01850748 • 1♂; Siskiyou Co., 8 km SW Mount Shasta, Castle Lake; 12.viii.1992; H.W. van der Wolf leg.; Genitalia slide EvN4951; <named-content xmlns:xlink="http://www.w3.org/1999/xlink" content-type="dwc:institutional_code" xlink:title="Naturalis Biodiversity Center, Zoological collections" xlink:href="http://grbio.org/institution/national-museum-natural-history-naturalis" xlink:type="simple">RMNH</named-content>.INS.24951 • 1♀; Yuba Co., Marysville Buttes [Sutter Buttes]; 2.v.1928; H.H. Keifer leg.; <ext-link xmlns:xlink="http://www.w3.org/1999/xlink" xlink:href="http://www.antweb.org/specimen/CASENT8568092" ext-link-type="uri" xlink:type="simple">CASENT8568092</ext-link>.</p></tp:treatment-sec><tp:treatment-sec sec-type="type material" id="SECID0EAJAE"><title>Non-type material examined, adults.</title><p>Canada – <bold>Ontario</bold> • 1♀; Ottawa, 40 km W, Almonte; 7.ix.1992; Kauri Mikkola leg.; alvar, ad lucem; Genitalia slide EvN4138; <named-content xmlns:xlink="http://www.w3.org/1999/xlink" content-type="dwc:institutional_code" xlink:title="Naturalis Biodiversity Center, Zoological collections" xlink:href="http://grbio.org/institution/national-museum-natural-history-naturalis" xlink:type="simple">RMNH</named-content>.INS.24138; <named-content xmlns:xlink="http://www.w3.org/1999/xlink" content-type="dwc:institutional_code" xlink:title="Luomus, Finnish Museum of Natural History" xlink:href="http://grbio.org/institution/finnish-museum-natural-history" xlink:type="simple">MZH</named-content>.</p></tp:treatment-sec><tp:treatment-sec sec-type="type material" id="SECID0EQJAE"><title>Non-type material examined, larvae.</title><p>United States – <bold>California</bold> • 9 larvae in ethanol; Marin Co., 400 Deer Valley Rd., San Rafael, Smith Ranch Homes; 15.iii.2017; S.J. Seybold, S. Swain leg.; ex collected stems and leaves, Marina strawberry tree, <tp:taxon-name><tp:taxon-name-part taxon-name-part-type="genus" reg="Arbutus">Arbutus</tp:taxon-name-part></tp:taxon-name> × ‘Marina’ (<italic><tp:taxon-name><tp:taxon-name-part taxon-name-part-type="genus" reg="Arbutus">Arbutus</tp:taxon-name-part><tp:taxon-name-part taxon-name-part-type="species" reg="unedo">unedo</tp:taxon-name-part></tp:taxon-name></italic> × <italic><tp:taxon-name><tp:taxon-name-part taxon-name-part-type="genus" reg="Arbutus">A.</tp:taxon-name-part><tp:taxon-name-part taxon-name-part-type="species" reg="andrachne">andrachne</tp:taxon-name-part></tp:taxon-name></italic>); <named-content xmlns:xlink="http://www.w3.org/1999/xlink" content-type="dwc:institutional_code" xlink:title="Naturalis Biodiversity Center, Zoological collections" xlink:href="http://grbio.org/institution/national-museum-natural-history-naturalis" xlink:type="simple">RMNH</named-content>.INS.31006, 31007, 31012–15 • 20 larvae (3–4<sup>th</sup> instar); same collection data; 11.iv.2017; S.J. Seybold leg.; ex collected stems and leaves Marina strawberry tree; <named-content xmlns:xlink="http://www.w3.org/1999/xlink" content-type="dwc:institutional_code" xlink:title="California State Collection of Arthropods" xlink:href="http://grbio.org/institution/california-state-collection-arthropods" xlink:type="simple">CSCA</named-content> • 2 larvae; same collection data; from native <italic><tp:taxon-name><tp:taxon-name-part taxon-name-part-type="genus" reg="Arbutus">Arbutus</tp:taxon-name-part><tp:taxon-name-part taxon-name-part-type="species" reg="menziesii">menziesii</tp:taxon-name-part></tp:taxon-name></italic>; <named-content xmlns:xlink="http://www.w3.org/1999/xlink" content-type="dwc:institutional_code" xlink:title="Naturalis Biodiversity Center, Zoological collections" xlink:href="http://grbio.org/institution/national-museum-natural-history-naturalis" xlink:type="simple">RMNH</named-content>.INS.31008, 31009 • 2 larvae on slide (barcoded); Sonoma Co., 2900 Wild Turkey Run, near intersection of Bennett Valley Road and Savannah Trail; 855 ft [260 m]; 15.iii.2017; S.J. Seybold, S. Swain leg.; ex collected stems and leaves, <tp:taxon-name><tp:taxon-name-part taxon-name-part-type="genus" reg="Arctostaphylos"/><tp:taxon-name-part taxon-name-part-type="species" reg="manzanita">manzanita</tp:taxon-name-part></tp:taxon-name>, <italic><tp:taxon-name><tp:taxon-name-part taxon-name-part-type="genus" reg="Arctostaphylos">Arctostaphylos</tp:taxon-name-part></tp:taxon-name></italic> spp. (broad leaf); slides <named-content xmlns:xlink="http://www.w3.org/1999/xlink" content-type="dwc:institutional_code" xlink:title="Naturalis Biodiversity Center, Zoological collections" xlink:href="http://grbio.org/institution/national-museum-natural-history-naturalis" xlink:type="simple">RMNH</named-content>.INS.31005.P, <named-content xmlns:xlink="http://www.w3.org/1999/xlink" content-type="dwc:institutional_code" xlink:title="Naturalis Biodiversity Center, Zoological collections" xlink:href="http://grbio.org/institution/national-museum-natural-history-naturalis" xlink:type="simple">RMNH</named-content>.INS.31010.P • 1 larva in ethanol; same collection data; <named-content xmlns:xlink="http://www.w3.org/1999/xlink" content-type="dwc:institutional_code" xlink:title="Naturalis Biodiversity Center, Zoological collections" xlink:href="http://grbio.org/institution/national-museum-natural-history-naturalis" xlink:type="simple">RMNH</named-content>.INS.31011 • 28 larvae in ethanol; same collection data; Marina strawberry tree, <tp:taxon-name><tp:taxon-name-part taxon-name-part-type="genus" reg="Arbutus">Arbutus</tp:taxon-name-part></tp:taxon-name> × ‘Marina’, (<italic><tp:taxon-name><tp:taxon-name-part taxon-name-part-type="genus" reg="Arbutus">Arbutus</tp:taxon-name-part><tp:taxon-name-part taxon-name-part-type="species" reg="unedo">unedo</tp:taxon-name-part></tp:taxon-name></italic> × <italic><tp:taxon-name><tp:taxon-name-part taxon-name-part-type="genus" reg="Arbutus">A.</tp:taxon-name-part><tp:taxon-name-part taxon-name-part-type="species" reg="andrachne">andrachne</tp:taxon-name-part></tp:taxon-name></italic>); <named-content xmlns:xlink="http://www.w3.org/1999/xlink" content-type="dwc:institutional_code" xlink:title="Naturalis Biodiversity Center, Zoological collections" xlink:href="http://grbio.org/institution/national-museum-natural-history-naturalis" xlink:type="simple">RMNH</named-content> • 6 larvae in ethanol; same collection data; from <tp:taxon-name><tp:taxon-name-part taxon-name-part-type="genus" reg="Arctostaphylos"/><tp:taxon-name-part taxon-name-part-type="species" reg="manzanita">manzanita</tp:taxon-name-part></tp:taxon-name>, <italic><tp:taxon-name><tp:taxon-name-part taxon-name-part-type="genus" reg="Arctostaphylos">Arctostaphylos</tp:taxon-name-part></tp:taxon-name></italic> spp.; <named-content xmlns:xlink="http://www.w3.org/1999/xlink" content-type="dwc:institutional_code" xlink:title="Naturalis Biodiversity Center, Zoological collections" xlink:href="http://grbio.org/institution/national-museum-natural-history-naturalis" xlink:type="simple">RMNH</named-content> • 4 larvae (1–2<sup>nd</sup> instar); 257 Perkins Street, Sonoma; 11.iv.2017; S.J. Seybold leg.; collected leaves Marina strawberry tree; <named-content xmlns:xlink="http://www.w3.org/1999/xlink" content-type="dwc:institutional_code" xlink:title="California State Collection of Arthropods" xlink:href="http://grbio.org/institution/california-state-collection-arthropods" xlink:type="simple">CSCA</named-content>.</p></tp:treatment-sec><tp:treatment-sec sec-type="type material" id="SECID0EDOAE"><title>Non-type material examined, leafmines.</title><p>possibly of <italic><tp:taxon-name><tp:taxon-name-part taxon-name-part-type="genus" reg="Etainia">E.</tp:taxon-name-part><tp:taxon-name-part taxon-name-part-type="species" reg="thoraceleuca">thoraceleuca</tp:taxon-name-part></tp:taxon-name></italic>. United States – <bold>Washington</bold> • vacated mines; Washington, Chelan Co., Wenatchee National Forest, Entiat summit Road; 12.vii.2010; E.J. van Nieukerken leg.; EvN2010017; low <italic><tp:taxon-name><tp:taxon-name-part taxon-name-part-type="genus" reg="Pinus">Pinus</tp:taxon-name-part><tp:taxon-name-part taxon-name-part-type="species" reg="ponderosa">ponderosa</tp:taxon-name-part></tp:taxon-name></italic> forest on ridge, leafmines on <italic><tp:taxon-name><tp:taxon-name-part taxon-name-part-type="genus" reg="Arctostaphylos">Arctostaphylos</tp:taxon-name-part><tp:taxon-name-part taxon-name-part-type="species" reg="uva-ursi">uva-ursi</tp:taxon-name-part></tp:taxon-name></italic>; <named-content xmlns:xlink="http://www.w3.org/1999/xlink" content-type="dwc:institutional_code" xlink:title="Naturalis Biodiversity Center, Zoological collections" xlink:href="http://grbio.org/institution/national-museum-natural-history-naturalis" xlink:type="simple">RMNH</named-content>.INS.42859.</p></tp:treatment-sec><tp:treatment-sec sec-type="Additional online records – adults" id="SECID0EQPAE"><title>Additional online records – adults.</title><p>Canada – <bold>Ontario</bold> • 1♂, 1♀; Lambton Co., Port Franks; 21.viii.2021, 25.ix.2020; K. H. Stead leg.; <ext-link xmlns:xlink="http://www.w3.org/1999/xlink" xlink:href="http://www.boldsystems.org/index.php/Public_RecordView?processid=BIOUG62319-H05" ext-link-type="uri" xlink:type="simple">BIOUG62319-H05</ext-link>, <ext-link xmlns:xlink="http://www.w3.org/1999/xlink" xlink:href="http://www.boldsystems.org/index.php/Public_RecordView?processid=BIOUG74608-E04" ext-link-type="uri" xlink:type="simple">BIOUG74608-E04</ext-link> (<abbrev xmlns:xlink="http://www.w3.org/1999/xlink" xlink:title="Barcode of Life Data Systems" id="ABBRID0ECQAE" xlink:type="simple">BOLD</abbrev>).</p><p>United States – <bold>Arizona</bold> • 1 adult; Cochise Co., Sierra Vista Southeast. Miller Canyon Upper Parking; 17.v.2022; Jim Eckert; <ext-link xmlns:xlink="http://www.w3.org/1999/xlink" xlink:href="https://www.inaturalist.org/observations/142023215" ext-link-type="uri" xlink:type="simple">https://www.inaturalist.org/observations/142023215</ext-link>. – <bold>California</bold> • 1 adult; San Diego Co., San Marcos; 31.vii.2018; Greg Smith leg.; <ext-link xmlns:xlink="http://www.w3.org/1999/xlink" xlink:href="https://bugguide.net/node/view/1568125" ext-link-type="uri" xlink:type="simple">https://bugguide.net/node/view/1568125</ext-link> • 1 adult; Santa Clara Co., Silicon Valley, Stanford Academic Reserve; 5.vi.2021; Jen and Hilary Bayer leg.; Malaise trap; <ext-link xmlns:xlink="http://www.w3.org/1999/xlink" xlink:href="http://www.boldsystems.org/index.php/Public_RecordView?processid=BIOUG92695-A02" ext-link-type="uri" xlink:type="simple">BIOUG92695-A02</ext-link> (<abbrev xmlns:xlink="http://www.w3.org/1999/xlink" xlink:title="Barcode of Life Data Systems" id="ABBRID0E2QAE" xlink:type="simple">BOLD</abbrev>) • 1 adult; Tulare Co., Ash Mountain; 06.vii.2018; Graham Montgomery leg.; <ext-link xmlns:xlink="http://www.w3.org/1999/xlink" xlink:href="https://bugguide.net/node/view/1569217" ext-link-type="uri" xlink:type="simple">https://bugguide.net/node/view/1569217</ext-link>.</p></tp:treatment-sec><tp:treatment-sec sec-type="Additional online records – leafmines" id="SECID0EERAE"><title>Additional online records – leafmines.</title><p>United States – <bold>California</bold> • Colusa Co., various localities; mines on <italic><tp:taxon-name><tp:taxon-name-part taxon-name-part-type="genus" reg="Arctostaphylos">Arctostaphylos</tp:taxon-name-part><tp:taxon-name-part taxon-name-part-type="species" reg="manzanita">manzanita</tp:taxon-name-part></tp:taxon-name></italic>; 27.ii.2020, 4–5.ii.2021, 27, 28.iii.2021; K. Schneider leg.; <ext-link xmlns:xlink="http://www.w3.org/1999/xlink" xlink:href="https://www.inaturalist.org/observations/72384123" ext-link-type="uri" xlink:type="simple">https://www.inaturalist.org/observations/72384123</ext-link>, <ext-link xmlns:xlink="http://www.w3.org/1999/xlink" xlink:href="https://www.inaturalist.org/observations/72335843" ext-link-type="uri" xlink:type="simple">https://www.inaturalist.org/observations/72335843</ext-link>, <ext-link xmlns:xlink="http://www.w3.org/1999/xlink" xlink:href="https://www.inaturalist.org/observations/72447513" ext-link-type="uri" xlink:type="simple">https://www.inaturalist.org/observations/72447513</ext-link>, <ext-link xmlns:xlink="http://www.w3.org/1999/xlink" xlink:href="https://www.inaturalist.org/observations/39306497" ext-link-type="uri" xlink:type="simple">https://www.inaturalist.org/observations/39306497</ext-link>, <ext-link xmlns:xlink="http://www.w3.org/1999/xlink" xlink:href="https://www.inaturalist.org/observations/69086879" ext-link-type="uri" xlink:type="simple">https://www.inaturalist.org/observations/69086879</ext-link>, <ext-link xmlns:xlink="http://www.w3.org/1999/xlink" xlink:href="https://www.inaturalist.org/observations/69119629" ext-link-type="uri" xlink:type="simple">https://www.inaturalist.org/observations/69119629</ext-link> • Contra Costa Co., Mount Diablo State Park; leafmines on <tp:taxon-name><tp:taxon-name-part taxon-name-part-type="genus" reg="Arctostaphylos">Arctostaphylos</tp:taxon-name-part><tp:taxon-name-part taxon-name-part-type="species" reg="manzanita">manzanita</tp:taxon-name-part><tp:taxon-name-part taxon-name-part-type="infraspecific-rank">subsp.</tp:taxon-name-part><tp:taxon-name-part taxon-name-part-type="subspecies" reg="laevigata">laevigata</tp:taxon-name-part></tp:taxon-name>; 8.ii.2020; Ken-Ichi Ueda leg.; <ext-link xmlns:xlink="http://www.w3.org/1999/xlink" xlink:href="https://www.inaturalist.org/observations/38489869" ext-link-type="uri" xlink:type="simple">https://www.inaturalist.org/observations/38489869</ext-link> • Los Angeles Co., Claremont, California Botanic Garden; 2 leafmines on <italic><tp:taxon-name><tp:taxon-name-part taxon-name-part-type="genus" reg="Arctostaphylos">Arctostaphylos</tp:taxon-name-part><tp:taxon-name-part taxon-name-part-type="species" reg="insularis">insularis</tp:taxon-name-part></tp:taxon-name></italic>; Steven Kurniawidjaja leg.; <ext-link xmlns:xlink="http://www.w3.org/1999/xlink" xlink:href="https://www.inaturalist.org/observations/150883693" ext-link-type="uri" xlink:type="simple">https://www.inaturalist.org/observations/150883693</ext-link> • Los Angeles Co., La Cañada Flintridge, Descanco Gardens; 2 leafmines on <italic><tp:taxon-name><tp:taxon-name-part taxon-name-part-type="genus" reg="Arbutus">Arbutus</tp:taxon-name-part></tp:taxon-name></italic>; Steven Kurniawidjaja leg.; <ext-link xmlns:xlink="http://www.w3.org/1999/xlink" xlink:href="https://www.inaturalist.org/observations/155422286" ext-link-type="uri" xlink:type="simple">https://www.inaturalist.org/observations/155422286</ext-link> • Marin Co., Santa Venetia, leafmine on unidentified host; 28.i.2020; Krissa Klein leg.; <ext-link xmlns:xlink="http://www.w3.org/1999/xlink" xlink:href="https://www.inaturalist.org/observations/38138633" ext-link-type="uri" xlink:type="simple">https://www.inaturalist.org/observations/38138633</ext-link> • Modoc Co., FR-73, 0.1 road mi W Householder Reservoir entrance road; leafmines on <italic><tp:taxon-name><tp:taxon-name-part taxon-name-part-type="genus" reg="Arctostaphylos">Arctostaphylos</tp:taxon-name-part><tp:taxon-name-part taxon-name-part-type="species" reg="manzanita">manzanita</tp:taxon-name-part></tp:taxon-name></italic>; 17.v.2021; K. Schneider leg.; <ext-link xmlns:xlink="http://www.w3.org/1999/xlink" xlink:href="https://www.inaturalist.org/observations/79232102" ext-link-type="uri" xlink:type="simple">https://www.inaturalist.org/observations/79232102</ext-link>, <ext-link xmlns:xlink="http://www.w3.org/1999/xlink" xlink:href="https://www.inaturalist.org/observations/79232103" ext-link-type="uri" xlink:type="simple">https://www.inaturalist.org/observations/79232103</ext-link> • San Diego Co., 31.iii.2019; leafmines on <italic><tp:taxon-name><tp:taxon-name-part taxon-name-part-type="genus" reg="Arctostaphylos">Arctostaphylos</tp:taxon-name-part><tp:taxon-name-part taxon-name-part-type="species" reg="rainbowensis">rainbowensis</tp:taxon-name-part></tp:taxon-name></italic>; James Bailey leg.; <ext-link xmlns:xlink="http://www.w3.org/1999/xlink" xlink:href="https://www.inaturalist.org/observations/21914712" ext-link-type="uri" xlink:type="simple">https://www.inaturalist.org/observations/21914712</ext-link> • San Diego Co., Cleveland National Forest; 11.xi.2021; leafmines on <italic><tp:taxon-name><tp:taxon-name-part taxon-name-part-type="genus" reg="Arctostaphylos">Arctostaphylos</tp:taxon-name-part></tp:taxon-name></italic>; Jorge Ayón leg.; <ext-link xmlns:xlink="http://www.w3.org/1999/xlink" xlink:href="https://www.inaturalist.org/observations/100888480" ext-link-type="uri" xlink:type="simple">https://www.inaturalist.org/observations/100888480</ext-link>.</p></tp:treatment-sec><tp:treatment-sec sec-type="diagnosis" id="SECID0E4VAE"><title>Diagnosis.</title><p><italic><tp:taxon-name><tp:taxon-name-part taxon-name-part-type="genus" reg="Etainia">Etainia</tp:taxon-name-part><tp:taxon-name-part taxon-name-part-type="species" reg="thoraceleuca">thoraceleuca</tp:taxon-name-part></tp:taxon-name></italic> is easily recognized by the combination of a white thorax and the silver markings: a fascia and costal plus dorsal spot. Some <italic><tp:taxon-name><tp:taxon-name-part taxon-name-part-type="genus" reg="Stigmella">Stigmella</tp:taxon-name-part></tp:taxon-name></italic> species have a similar pattern, but can be recognized by the distinct collar, comprising lamellar scales. Most similar are some species of <italic><tp:taxon-name><tp:taxon-name-part taxon-name-part-type="genus" reg="Acalyptris">Acalyptris</tp:taxon-name-part></tp:taxon-name></italic>, including the eastern <italic><tp:taxon-name><tp:taxon-name-part taxon-name-part-type="genus" reg="Acalyptris">A.</tp:taxon-name-part><tp:taxon-name-part taxon-name-part-type="species" reg="thoracealbella">thoracealbella</tp:taxon-name-part></tp:taxon-name></italic> (Chambers, 1873). This species has the pattern not so silvery, the antennae are paler, and the wings are narrower; moreover, the distribution does not seem to overlap much, but genitalia should be checked when in doubt. The male genitalia are characteristic of the genus <italic><tp:taxon-name><tp:taxon-name-part taxon-name-part-type="genus" reg="Etainia">Etainia</tp:taxon-name-part></tp:taxon-name></italic> by the valval apodemes, absent uncus, and structure of the phallus; it differs from <italic><tp:taxon-name><tp:taxon-name-part taxon-name-part-type="genus" reg="Etainia">E.</tp:taxon-name-part><tp:taxon-name-part taxon-name-part-type="species" reg="ochrefasciella">ochrefasciella</tp:taxon-name-part></tp:taxon-name></italic> and <italic><tp:taxon-name><tp:taxon-name-part taxon-name-part-type="genus" reg="Etainia">E.</tp:taxon-name-part><tp:taxon-name-part taxon-name-part-type="species" reg="sericopeza">sericopeza</tp:taxon-name-part></tp:taxon-name></italic> by the different shapes of the valva and gnathos, and the latter are very wide in <italic><tp:taxon-name><tp:taxon-name-part taxon-name-part-type="genus" reg="Etainia">E.</tp:taxon-name-part><tp:taxon-name-part taxon-name-part-type="species" reg="sericopeza">sericopeza</tp:taxon-name-part></tp:taxon-name></italic> and very narrow in <italic><tp:taxon-name><tp:taxon-name-part taxon-name-part-type="genus" reg="Etainia">E.</tp:taxon-name-part><tp:taxon-name-part taxon-name-part-type="species" reg="ochrefasciella">ochrefasciella</tp:taxon-name-part></tp:taxon-name></italic>. The female genitalia differ especially by the different structure of tergite 8.</p></tp:treatment-sec><tp:treatment-sec sec-type="description" id="SECID0E1YAE"><title>Description.</title><p><bold>Male</bold> (Figs <xref ref-type="fig" rid="F1">1</xref>, <xref ref-type="fig" rid="F1">2</xref>). Forewing length 2.6–3.2 mm (2.9 ± 0.2, 7), wingspan 5.8–7.0 mm. Head: frontal tuft ferruginous, mixed with fuscous on frons, almost black on vertex, ferruginous in Canadian specimens, collar inconspicuous, comprising ferruginous or fuscous hair-scales. Scape and pedicel cream white. Flagellum fuscous, antenna with 49–57 segments (51.3 ± 2.9, 6), ratio to forewing length 16–19 (17.8 ± 1.4, 6) segments/mm. Thorax creamy white, tegulae either white or concolorous with forewing, forewing shining fuscous, pattern silvery white, consisting of a fascia at 1/3, and opposite costal and dorsal spots at 2/3, terminal fringe white beyond distinct fringe line, underside dark fuscous, no androconial scales present. Hindwing grey, a row of costal bristles behind frenulum, underside grey. Abdomen grey brown, genitalia with ochreous vestiture.</p><fig id="F1" position="float" orientation="portrait"><object-id xmlns:xlink="http://www.w3.org/1999/xlink" content-type="doi" xlink:type="simple">10.3897/zookeys.1193.116982.figures1-4</object-id><object-id xmlns:xlink="http://www.w3.org/1999/xlink" content-type="arpha" xlink:type="simple">91C78BDE-1B86-5139-B4B2-428A4702059D</object-id><label>Figures 1–4.</label><caption><p><italic><tp:taxon-name><tp:taxon-name-part taxon-name-part-type="genus" reg="Etainia">Etainia</tp:taxon-name-part><tp:taxon-name-part taxon-name-part-type="species" reg="thoraceleuca">thoraceleuca</tp:taxon-name-part></tp:taxon-name></italic>, adult habitus <bold>1</bold> male Holotype AZ, genitalia slide EvN4950 <bold>2</bold> male, CA, Siskiyou Co., genitalia slide EvN4951, <named-content xmlns:xlink="http://www.w3.org/1999/xlink" content-type="dwc:institutional_code" xlink:title="Naturalis Biodiversity Center, Zoological collections" xlink:href="http://grbio.org/institution/national-museum-natural-history-naturalis" xlink:type="simple">RMNH</named-content>.INS.24951 <bold>3</bold> female, CA, Santa Barbara Co., San Marcos Pass, 7.vii./1965 <bold>4</bold> female, Canada, ON, Ottawa, genitalia slide EvN4138. Scale bars: 1 mm.</p></caption><graphic xmlns:xlink="http://www.w3.org/1999/xlink" xlink:href="zookeys-1193-195_article-116982__-g001.jpg" position="float" orientation="portrait" xlink:type="simple" id="oo_997634.jpg"><uri content-type="original_file" xlink:type="simple">https://binary.pensoft.net/fig/997634</uri></graphic></fig><p><bold>Female</bold> (Figs <xref ref-type="fig" rid="F1">3</xref>, <xref ref-type="fig" rid="F1">4</xref>). Forewing length 2.6–3.4 mm (3.0 ± 0.3, 6), wingspan 5.9–7.8 mm. Antenna with 41–49 segments (43.5 ± 3.7, 6), ratio to forewing length 8–11 segments/mm. As male, but frontal tuft completely ferruginous in Canadian specimens. Hindwing with costal bristles.</p><p><bold><italic>Male genitalia</italic></bold> (Figs <xref ref-type="fig" rid="F2">5</xref>–<xref ref-type="fig" rid="F3">11</xref>). Capsule length 435–660 μm (544.0 ± 79.8, 6), 1.3–1.6× as long as wide. Vinculum large, anteriorly truncate, posteriorly with U-shaped excavation. Tegumen produced into triangular, pointed pseuduncus, uncus absent. Gnathos with median lobe relatively broad at base, pointed at tip, length less than twice its width. Valva length 200–320 μm (255.9 ± 38.2, 6), relatively narrow, curved and tapering slightly to an abruptly down-curved apex; dorsal apodeme greatly elongate, sharply curved, and smooth; transtilla transverse bar straight, rather long, sublateral processes distinct, about half length of transverse bar. Phallus 325–460 μm (405.5 ± 49.0, 6), 2.9–3.4× as long as wide; apically ending in a long tongue-shaped process dorsally, and a pair of ventral pointed carinae; vesica with the following sclerotizations: basally an H-shaped sclerotization, followed by a distinct striate cathrema and an indistinct complex sclerotized structure, ending in a single large pointed cornutus protruding from the phallus.</p><fig id="F2" position="float" orientation="portrait"><object-id xmlns:xlink="http://www.w3.org/1999/xlink" content-type="doi" xlink:type="simple">10.3897/zookeys.1193.116982.figures5-8</object-id><object-id xmlns:xlink="http://www.w3.org/1999/xlink" content-type="arpha" xlink:type="simple">66FF4EB5-17B7-5D17-81BB-C505F0156204</object-id><label>Figures 5–8.</label><caption><p><italic><tp:taxon-name><tp:taxon-name-part taxon-name-part-type="genus" reg="Etainia">Etainia</tp:taxon-name-part><tp:taxon-name-part taxon-name-part-type="species" reg="thoraceleuca">thoraceleuca</tp:taxon-name-part></tp:taxon-name></italic>, male genitalia <bold>5, 6</bold> holotype, AZ, genitalia slide EvN4950, respectively more ventrally and more dorsally focused <bold>7, 8</bold> CA, genitalia slide EvN4951, capsule, focused at valval processes and separate detail of phallus. Scale bars: 100 µm.</p></caption><graphic xmlns:xlink="http://www.w3.org/1999/xlink" xlink:href="zookeys-1193-195_article-116982__-g002.jpg" position="float" orientation="portrait" xlink:type="simple" id="oo_997635.jpg"><uri content-type="original_file" xlink:type="simple">https://binary.pensoft.net/fig/997635</uri></graphic></fig><fig id="F3" position="float" orientation="portrait"><object-id xmlns:xlink="http://www.w3.org/1999/xlink" content-type="doi" xlink:type="simple">10.3897/zookeys.1193.116982.figures9-12</object-id><object-id xmlns:xlink="http://www.w3.org/1999/xlink" content-type="arpha" xlink:type="simple">7F05A5A6-F1E4-563D-B519-25CC4D9D04AF</object-id><label>Figures 9–12.</label><caption><p><italic><tp:taxon-name><tp:taxon-name-part taxon-name-part-type="genus" reg="Etainia">Etainia</tp:taxon-name-part><tp:taxon-name-part taxon-name-part-type="species" reg="thoraceleuca">thoraceleuca</tp:taxon-name-part></tp:taxon-name></italic>, genitalia <bold>9, 10</bold> male genitalia slide USNM20877, phallus omitted, right valva illustrated separately, internal view <bold>11</bold> phallus, genitalia slide USNM20961 <bold>12</bold> female genitalia, genitalia slide USNM17493. Scale bars: 0.5 mm.</p></caption><graphic xmlns:xlink="http://www.w3.org/1999/xlink" xlink:href="zookeys-1193-195_article-116982__-g003.jpg" position="float" orientation="portrait" xlink:type="simple" id="oo_997636.jpg"><uri content-type="original_file" xlink:type="simple">https://binary.pensoft.net/fig/997636</uri></graphic></fig><p><bold><italic>Female genitalia</italic></bold> (Figs <xref ref-type="fig" rid="F3">12</xref>–<xref ref-type="fig" rid="F4">17</xref>). Abdominal end broadly rounded, anal papillae a narrow band with more than 50 setae in total; T8 with pointed posterior margin; on T8 three transverse broken rows with groups of socketed setae, posteriorly two connected groups of ca 21–25 setae each; medially two widely separate groups of 12–13 setae at either side; anteriorly two groups of ca 14–17 setae. Anterior apophyses widely separate, with curved tips; posterior apophyses straight. T7 with medial indentation in posterior margin. Corpus bursae total length ca 710–855 μm. Ductus bursae with a paired sclerotized structure near cloaca and group of small spines laterally, more anteriorly; corpus bursae with paired elongate reticulate signa, usually different in length, longest 520–550 μm; ca 10–12 cells wide, shortest 360–425 μm, ca 10–17 cells wide. Ductus spermathecae with 2 indistinct convolutions.</p><fig id="F4" position="float" orientation="portrait"><object-id xmlns:xlink="http://www.w3.org/1999/xlink" content-type="doi" xlink:type="simple">10.3897/zookeys.1193.116982.figures13-17</object-id><object-id xmlns:xlink="http://www.w3.org/1999/xlink" content-type="arpha" xlink:type="simple">22FC9565-D2A4-5EBB-984A-3D0232410004</object-id><label>Figures 13–17.</label><caption><p><italic><tp:taxon-name><tp:taxon-name-part taxon-name-part-type="genus" reg="Etainia">Etainia</tp:taxon-name-part><tp:taxon-name-part taxon-name-part-type="species" reg="thoraceleuca">thoraceleuca</tp:taxon-name-part></tp:taxon-name></italic>, female genitalia <bold>13, 14</bold> CA, genitalia slide DRD3401, with detail of terminal segments, dorsally <bold>15</bold> CA, genitalia slide DRD3329, detail signa <bold>16, 17</bold> ON, genitalia slide EvN4138, with detail of signa. Scale bars: 200 µm (<bold>13, 16</bold>); 100 µm (<bold>14, 15, 17</bold>).</p></caption><graphic xmlns:xlink="http://www.w3.org/1999/xlink" xlink:href="zookeys-1193-195_article-116982__-g004.jpg" position="float" orientation="portrait" xlink:type="simple" id="oo_997637.jpg"><uri content-type="original_file" xlink:type="simple">https://binary.pensoft.net/fig/997637</uri></graphic></fig><p><bold>Egg.</bold> In the few examples seen on leaf underside, the usual domed egg scale of <tp:taxon-name><tp:taxon-name-part taxon-name-part-type="family">Nepticulidae</tp:taxon-name-part></tp:taxon-name>. When the mine develops, the egg is more or less in the center of the leaf spot.</p><p><bold>Larva</bold> (Figs <xref ref-type="fig" rid="F5">18</xref>–<xref ref-type="fig" rid="F7">40</xref>, <xref ref-type="fig" rid="F9">45–52</xref>). First instar: head-capsule width 0.24 mm, length 0.27 mm, (overall length 2.78 mm) (<italic>n</italic> = 1), Second instar: head-capsule width 0.33–0.36 mm, length 0.35–0.37 mm, (overall length 4.21–4.59 mm) (<italic>n</italic> = 3); Third instar: Head-capsule width 0.47–0.48 mm, length 0.42–0.47 mm, (overall length 1.71–2.06 mm) (<italic>n</italic> = 6); Final (fourth) instar: head-capsule width 0.44–0.56 mm, length 0.41–0.53 mm, (overall length 2.63–4.71 mm) (<italic>n</italic> = 11).</p><fig id="F5" position="float" orientation="portrait"><object-id xmlns:xlink="http://www.w3.org/1999/xlink" content-type="doi" xlink:type="simple">10.3897/zookeys.1193.116982.figures18-21</object-id><object-id xmlns:xlink="http://www.w3.org/1999/xlink" content-type="arpha" xlink:type="simple">016884C5-44B5-5D3A-8394-6C1657D7283C</object-id><label>Figures 18–21.</label><caption><p>Larval whole body of <italic><tp:taxon-name><tp:taxon-name-part taxon-name-part-type="genus" reg="Etainia">Etainia</tp:taxon-name-part><tp:taxon-name-part taxon-name-part-type="species" reg="thoraceleuca">thoraceleuca</tp:taxon-name-part></tp:taxon-name></italic><bold>18</bold> first instar: <bold>a</bold> whole larva posterior (L) to anterior (R), dorsal view <bold>b</bold> close up head (ventral view) <bold>c</bold> close up posterior (dorsal view) <bold>19</bold> second instar (dorsal and ventral) <bold>20</bold> third instar (dorsal and ventral) <bold>21</bold> fourth instar (ventral-lateral).</p></caption><graphic xmlns:xlink="http://www.w3.org/1999/xlink" xlink:href="zookeys-1193-195_article-116982__-g005.jpg" position="float" orientation="portrait" xlink:type="simple" id="oo_997638.jpg"><uri content-type="original_file" xlink:type="simple">https://binary.pensoft.net/fig/997638</uri></graphic></fig><fig id="F6" position="float" orientation="portrait"><object-id xmlns:xlink="http://www.w3.org/1999/xlink" content-type="doi" xlink:type="simple">10.3897/zookeys.1193.116982.figures22-28</object-id><object-id xmlns:xlink="http://www.w3.org/1999/xlink" content-type="arpha" xlink:type="simple">ACBE49C0-0E8C-5AAA-B414-22AE656D1440</object-id><label>Figures 22–28.</label><caption><p>Larval head and posterior end of <italic><tp:taxon-name><tp:taxon-name-part taxon-name-part-type="genus" reg="Etainia">Etainia</tp:taxon-name-part><tp:taxon-name-part taxon-name-part-type="species" reg="thoraceleuca">thoraceleuca</tp:taxon-name-part></tp:taxon-name></italic><bold>22, 23</bold> head capsule of instar 3? in slide, dorsal (<bold>22</bold>) and ventral (<bold>23</bold>) view, <named-content xmlns:xlink="http://www.w3.org/1999/xlink" content-type="dwc:institutional_code" xlink:title="Naturalis Biodiversity Center, Zoological collections" xlink:href="http://grbio.org/institution/national-museum-natural-history-naturalis" xlink:type="simple">RMNH</named-content>.INS.31005.P (DNA barcoded larva) <bold>24, 25</bold> head of instar, untreated larva, dorsal (<bold>24</bold>) and ventral (<bold>25</bold>) view <bold>26–28</bold> posterior segments <bold>26</bold> in slide <named-content xmlns:xlink="http://www.w3.org/1999/xlink" content-type="dwc:institutional_code" xlink:title="Naturalis Biodiversity Center, Zoological collections" xlink:href="http://grbio.org/institution/national-museum-natural-history-naturalis" xlink:type="simple">RMNH</named-content>.INS.31005.P <bold>27</bold> ventral <bold>28</bold> dorsal.</p></caption><graphic xmlns:xlink="http://www.w3.org/1999/xlink" xlink:href="zookeys-1193-195_article-116982__-g006.jpg" position="float" orientation="portrait" xlink:type="simple" id="oo_997639.jpg"><uri content-type="original_file" xlink:type="simple">https://binary.pensoft.net/fig/997639</uri></graphic></fig><fig id="F7" position="float" orientation="portrait"><object-id xmlns:xlink="http://www.w3.org/1999/xlink" content-type="doi" xlink:type="simple">10.3897/zookeys.1193.116982.figures29-40</object-id><object-id xmlns:xlink="http://www.w3.org/1999/xlink" content-type="arpha" xlink:type="simple">2BBE6529-B7D5-51F2-82AA-FFFF7342CD5F</object-id><label>Figures 29–40.</label><caption><p><italic><tp:taxon-name><tp:taxon-name-part taxon-name-part-type="genus" reg="Etainia">Etainia</tp:taxon-name-part><tp:taxon-name-part taxon-name-part-type="species" reg="thoraceleuca">thoraceleuca</tp:taxon-name-part></tp:taxon-name></italic>, larva, scanning electron microscopy [scale bars = µm] <bold>29</bold> early instar head ventro-lateral <bold>30</bold> early instar head ventral <bold>31</bold> early instar labium with spinneret, labial palps and maxillae with palps, ventral <bold>32</bold> mid instar dorsal spinneret and labial palps <bold>33</bold> mid instar dorsal spinneret <bold>34</bold> early instar spiracle A4 <bold>35</bold> mid instar A8-A10 lateral <bold>36</bold> mid instar lateral A10 <bold>37</bold> mid instar A8–A10 posterior lateral <bold>38</bold> early instar rows of spines in anal opening A10 <bold>39</bold> early instar ventral A10 <bold>40</bold> early instar lateral ventral A10. Scale bars: 100 µm (<bold>30, 35–37</bold>); 50 µm (<bold>29, 31</bold>); 20 µm (<bold>32, 34, 38–40</bold>); 10 µm (<bold>33</bold>).</p></caption><graphic xmlns:xlink="http://www.w3.org/1999/xlink" xlink:href="zookeys-1193-195_article-116982__-g007.jpg" position="float" orientation="portrait" xlink:type="simple" id="oo_997640.jpg"><uri content-type="original_file" xlink:type="simple">https://binary.pensoft.net/fig/997640</uri></graphic></fig><fig id="F8" position="float" orientation="portrait"><object-id xmlns:xlink="http://www.w3.org/1999/xlink" content-type="doi" xlink:type="simple">10.3897/zookeys.1193.116982.figures41-44</object-id><object-id xmlns:xlink="http://www.w3.org/1999/xlink" content-type="arpha" xlink:type="simple">84B85AC5-192D-534A-A86E-EBB7681A61C5</object-id><label>Figures 41–44.</label><caption><p>Leafmine damage caused by <italic><tp:taxon-name><tp:taxon-name-part taxon-name-part-type="genus" reg="Etainia">Etainia</tp:taxon-name-part><tp:taxon-name-part taxon-name-part-type="species" reg="thoraceleuca">thoraceleuca</tp:taxon-name-part></tp:taxon-name></italic><bold>41</bold> Marin Co., CA: S. Swain, leafmine on Marina strawberry tree, <italic><tp:taxon-name><tp:taxon-name-part taxon-name-part-type="genus" reg="Arbutus">Arbutus</tp:taxon-name-part></tp:taxon-name></italic> × ‘Marina’ <bold>42</bold> CA: Sonoma Co., S. Swain, leafmine on <tp:taxon-name><tp:taxon-name-part taxon-name-part-type="genus" reg="Arctostaphylos"/><tp:taxon-name-part taxon-name-part-type="species" reg="manzanita">manzanita</tp:taxon-name-part></tp:taxon-name>, <italic><tp:taxon-name><tp:taxon-name-part taxon-name-part-type="genus" reg="Arctostaphylos">Arctostaphylos</tp:taxon-name-part></tp:taxon-name></italic> spec. <bold>43</bold> CA: San Diego Co., S.J. Seybold, MA Siefker, coll., leafmine on Marina strawberry tree, <italic><tp:taxon-name><tp:taxon-name-part taxon-name-part-type="genus" reg="Arbutus">Arbutus</tp:taxon-name-part></tp:taxon-name></italic> × ‘Marina’ <bold>44</bold> CA: Marin Co., S.J. Seybold, coll., mines on stems and leaves from <tp:taxon-name><tp:taxon-name-part taxon-name-part-type="genus" reg="Arctostaphylos"/><tp:taxon-name-part taxon-name-part-type="species" reg="manzanita">manzanita</tp:taxon-name-part></tp:taxon-name>, <italic><tp:taxon-name><tp:taxon-name-part taxon-name-part-type="genus" reg="Arctostaphylos">Arctostaphylos</tp:taxon-name-part></tp:taxon-name></italic> spec.</p></caption><graphic xmlns:xlink="http://www.w3.org/1999/xlink" xlink:href="zookeys-1193-195_article-116982__-g008.jpg" position="float" orientation="portrait" xlink:type="simple" id="oo_997641.jpg"><uri content-type="original_file" xlink:type="simple">https://binary.pensoft.net/fig/997641</uri></graphic></fig><fig id="F9" position="float" orientation="portrait"><object-id xmlns:xlink="http://www.w3.org/1999/xlink" content-type="doi" xlink:type="simple">10.3897/zookeys.1193.116982.figures45-52</object-id><object-id xmlns:xlink="http://www.w3.org/1999/xlink" content-type="arpha" xlink:type="simple">16B50858-D8ED-5384-932F-59A8C9FC83DC</object-id><label>Figures 45–53.</label><caption><p>Active larvae of <italic><tp:taxon-name><tp:taxon-name-part taxon-name-part-type="genus" reg="Etainia">Etainia</tp:taxon-name-part><tp:taxon-name-part taxon-name-part-type="species" reg="thoraceleuca">thoraceleuca</tp:taxon-name-part></tp:taxon-name></italic> boring in woody stems of Marina strawberry tree, <italic><tp:taxon-name><tp:taxon-name-part taxon-name-part-type="genus" reg="Arbutus">Arbutus</tp:taxon-name-part></tp:taxon-name></italic> × ‘Marina’ from CA: Marin Co. unless otherwise mentioned <bold>45–46</bold> CA: Sonoma Co., S. Swain <bold>47–50</bold> open stem with larval head, dorsal view <bold>51</bold> larva in stem with anal rods visible <bold>52</bold> larva, removed from stem, attacked by a mirid nymph <bold>53</bold> Chalcidoid parasitoid, most likely <tp:taxon-name><tp:taxon-name-part taxon-name-part-type="family">Eulophidae</tp:taxon-name-part></tp:taxon-name>: <tp:taxon-name><tp:taxon-name-part taxon-name-part-type="subfamily">Entedoninae</tp:taxon-name-part></tp:taxon-name> and cocoon of <italic><tp:taxon-name><tp:taxon-name-part taxon-name-part-type="genus" reg="Etainia">Etainia</tp:taxon-name-part><tp:taxon-name-part taxon-name-part-type="species" reg="thoraceleuca">thoraceleuca</tp:taxon-name-part></tp:taxon-name></italic> with exit hole of parasitoid.</p></caption><graphic xmlns:xlink="http://www.w3.org/1999/xlink" xlink:href="zookeys-1193-195_article-116982__-g009.jpg" position="float" orientation="portrait" xlink:type="simple" id="oo_997642.jpg"><uri content-type="original_file" xlink:type="simple">https://binary.pensoft.net/fig/997642</uri></graphic></fig><p><bold>Pupa</bold> (skin) (Figs <xref ref-type="fig" rid="F10">56</xref>, <xref ref-type="fig" rid="F10">57</xref>). 2.2 mm long, 0.9 mm wide.</p><p><bold>Cocoon</bold> (Figs <xref ref-type="fig" rid="F9">53</xref>–<xref ref-type="fig" rid="F10">55</xref>). Yellow-brown and ovoid, 2.5–3.1 mm long and 1.5 mm wide. Emergence slit about half the length along the narrow periphery.</p><fig id="F10" position="float" orientation="portrait"><object-id xmlns:xlink="http://www.w3.org/1999/xlink" content-type="doi" xlink:type="simple">10.3897/zookeys.1193.116982.figures54-57</object-id><object-id xmlns:xlink="http://www.w3.org/1999/xlink" content-type="arpha" xlink:type="simple">9AC2E1C9-9E49-59AD-A2C4-9E9FB9F98DF7</object-id><label>Figures 54–57.</label><caption><p>Cocoons (54–55) and pupal skin (56–57) of <italic><tp:taxon-name><tp:taxon-name-part taxon-name-part-type="genus" reg="Etainia">Etainia</tp:taxon-name-part><tp:taxon-name-part taxon-name-part-type="species" reg="thoraceleuca">thoraceleuca</tp:taxon-name-part></tp:taxon-name></italic>.</p></caption><graphic xmlns:xlink="http://www.w3.org/1999/xlink" xlink:href="zookeys-1193-195_article-116982__-g010.jpg" position="float" orientation="portrait" xlink:type="simple" id="oo_997643.jpg"><uri content-type="original_file" xlink:type="simple">https://binary.pensoft.net/fig/997643</uri></graphic></fig></tp:treatment-sec><tp:treatment-sec sec-type="biology" id="SECID0EEKAG"><title>Biology.</title><p><bold>Hostplants.</bold><tp:taxon-name><tp:taxon-name-part taxon-name-part-type="family">Ericaceae</tp:taxon-name-part></tp:taxon-name>: <italic><tp:taxon-name><tp:taxon-name-part taxon-name-part-type="genus" reg="Arbutus">Arbutus</tp:taxon-name-part><tp:taxon-name-part taxon-name-part-type="species" reg="arizonica">arizonica</tp:taxon-name-part></tp:taxon-name></italic> (A. Gray) Sarg. (Arizona madrone), <italic><tp:taxon-name><tp:taxon-name-part taxon-name-part-type="genus" reg="Arbutus">Arbutus</tp:taxon-name-part><tp:taxon-name-part taxon-name-part-type="species" reg="menziesii">menziesii</tp:taxon-name-part></tp:taxon-name></italic> Pursh (Pacific madrone), <italic><tp:taxon-name><tp:taxon-name-part taxon-name-part-type="genus" reg="Arbutus">Arbutus</tp:taxon-name-part><tp:taxon-name-part taxon-name-part-type="hybrid-sign">×</tp:taxon-name-part><tp:taxon-name-part taxon-name-part-type="species" reg="andrachnoides">andrachnoides</tp:taxon-name-part></tp:taxon-name></italic> Link ‘Marina’, (Marina strawberry tree, possibly <italic><tp:taxon-name><tp:taxon-name-part taxon-name-part-type="genus" reg="Arbutus">Arbutus</tp:taxon-name-part><tp:taxon-name-part taxon-name-part-type="species" reg="unedo">unedo</tp:taxon-name-part></tp:taxon-name></italic> L. × <italic><tp:taxon-name><tp:taxon-name-part taxon-name-part-type="genus" reg="Arbutus">A.</tp:taxon-name-part><tp:taxon-name-part taxon-name-part-type="species" reg="andrachne">andrachne</tp:taxon-name-part></tp:taxon-name></italic> L.), <italic><tp:taxon-name><tp:taxon-name-part taxon-name-part-type="genus" reg="Arctostaphylos">Arctostaphylos</tp:taxon-name-part><tp:taxon-name-part taxon-name-part-type="species" reg="canescens">canescens</tp:taxon-name-part></tp:taxon-name></italic> Eastw. (<xref ref-type="bibr" rid="B5">Eiseman 2022</xref>), <italic><tp:taxon-name><tp:taxon-name-part taxon-name-part-type="genus" reg="Arctostaphylos">Arctostaphylos</tp:taxon-name-part></tp:taxon-name> ?glauca</italic> Lindl., <italic><tp:taxon-name><tp:taxon-name-part taxon-name-part-type="genus" reg="Arctostaphylos">Arctostaphylos</tp:taxon-name-part><tp:taxon-name-part taxon-name-part-type="species" reg="insularis">insularis</tp:taxon-name-part></tp:taxon-name></italic> Greene &amp; Parry (Island <tp:taxon-name><tp:taxon-name-part taxon-name-part-type="genus" reg="Arctostaphylos"/><tp:taxon-name-part taxon-name-part-type="species" reg="manzanita">manzanita</tp:taxon-name-part></tp:taxon-name>), <italic><tp:taxon-name><tp:taxon-name-part taxon-name-part-type="genus" reg="Arctostaphylos">Arctostaphylos</tp:taxon-name-part><tp:taxon-name-part taxon-name-part-type="species" reg="manzanita">manzanita</tp:taxon-name-part></tp:taxon-name></italic> Parry (Manzanita), <tp:taxon-name><tp:taxon-name-part taxon-name-part-type="genus" reg="Arctostaphylos">Arctostaphylos</tp:taxon-name-part><tp:taxon-name-part taxon-name-part-type="species" reg="manzanita">manzanita</tp:taxon-name-part><tp:taxon-name-part taxon-name-part-type="infraspecific-rank">subsp.</tp:taxon-name-part><tp:taxon-name-part taxon-name-part-type="subspecies" reg="laevigata">laevigata</tp:taxon-name-part></tp:taxon-name> (Eastw.) Munz, <italic><tp:taxon-name><tp:taxon-name-part taxon-name-part-type="genus" reg="Arctostaphylos">Arctostaphylos</tp:taxon-name-part><tp:taxon-name-part taxon-name-part-type="species" reg="pungens">pungens</tp:taxon-name-part></tp:taxon-name></italic> Kunth (<xref ref-type="bibr" rid="B5">Eiseman 2022</xref>), <italic><tp:taxon-name><tp:taxon-name-part taxon-name-part-type="genus" reg="Arctostaphylos">Arctostaphylos</tp:taxon-name-part><tp:taxon-name-part taxon-name-part-type="species" reg="rainbowensis">rainbowensis</tp:taxon-name-part></tp:taxon-name></italic> J. E. Keeley &amp; Massihi, most likely also <italic><tp:taxon-name><tp:taxon-name-part taxon-name-part-type="genus" reg="Arctostaphylos">Arctostaphylos</tp:taxon-name-part><tp:taxon-name-part taxon-name-part-type="species" reg="uva-ursi">uva-ursi</tp:taxon-name-part></tp:taxon-name></italic> (L.) Spreng. (Bearberry).</p><p><bold>Life cycle.</bold> Eggs are apparently laid singly on the underside of leaves in late summer to early fall, where they remain quiescent for several weeks. In late fall, the larvae hatch and begin burrowing into leaf tissue. On the oviposition site there develops a red to black stained leaf spot; from there the larvae make a thin, linear mine running along the lateral and midveins of the hostplants’ leaves, often very straight or sometimes with a few loops; the frass line is central and almost completely fills the gallery; the mined area soon turns red to black. Larvae continue burrowing through the petiole and into subtending twigs where they mine phloem tissues. After feeding in the twig cambium for several months, larvae bore their way out of the twigs and drop into the leaf litter beneath the plant. The exit holes are little slits in the twig epidermis, resembling those of other nepticulids. On California’s north coast, this occurs from April to May. Larvae pupate in the duff, tying dead leaves and perhaps other organic material together with bright-saffron to orange silken cocoons. Pupation is complete by June with most adult moths emerging early to mid-May in 2019 and 2020. Moths were found between 26 April and 14 October, which may indicate two annual generations, or a rather irregular emergence of adults. Adults are usually found at light.</p></tp:treatment-sec><tp:treatment-sec sec-type="Damage details" id="SECID0E2PAG"><title>Damage details</title><p><bold>(Figs <xref ref-type="fig" rid="F8">41–44</xref>).</bold> Initial damage symptoms appear as inconspicuous black spots on the hostplant leaf blade, caused by a larva tunneling in a wandering circular pattern (Fig. <xref ref-type="fig" rid="F8">41</xref>). The circles gradually enlarge until the larva encounters a lateral leaf vein. The larva then normally follows the lateral vein down to the midvein, through the petiole (Figs <xref ref-type="fig" rid="F8">41–44</xref>). Damage by the larvae can be seen on the undersides (and sometimes the top) of the leaf as a thin but conspicuous red to black line marking the tunnel. Sometimes a larva will follow the lateral vein to the edge of the leaf, and then circle toward the leaf center until it again finds a lateral vein. Once the larva reaches the thicker tissues of the petiole and begins boring into the twig’s cambial tissues the line gradually disappears. Twig bark excision with a scalpel will reveal substantial feeding damage in the cambium. Undamaged leaves of <italic><tp:taxon-name><tp:taxon-name-part taxon-name-part-type="genus" reg="Arbutus">Arbutus</tp:taxon-name-part></tp:taxon-name></italic> normally last at least one season, sometimes a few months more (<xref ref-type="bibr" rid="B2">Berner and Law 2016</xref>: table 2). All hostplants observed so far dropped their damaged leaves before the end of their first season.</p><p>As larvae from many leaves migrate into subtending twigs to feed, their numbers and associated damage become concentrated, damaging the cambium to such an extent that the distal portions of the twig are frequently killed. These branches wilt and die rapidly, leaving the wilted end of the twig to droop, shrivel, and then harden into a shepherd’s crook. Even when twigs are not killed, the bark splits and callus tissue will form on the twigs, disfiguring and sometimes distorting it. In severe cases, young <italic><tp:taxon-name><tp:taxon-name-part taxon-name-part-type="genus" reg="Arbutus">Arbutus</tp:taxon-name-part></tp:taxon-name></italic> ‘Marina’ trees have been killed, and older trees rather severely disfigured, with less than 50% live canopy remaining. Damage to native <tp:taxon-name><tp:taxon-name-part taxon-name-part-type="genus" reg="Arctostaphylos"/><tp:taxon-name-part taxon-name-part-type="species" reg="manzanita">manzanita</tp:taxon-name-part></tp:taxon-name> and madrone does not appear to be as severe.</p></tp:treatment-sec><tp:treatment-sec sec-type="Parasitoids" id="SECID0ENRAG"><title>Parasitoids.</title><p>As might be expected for a moth in its native range, parasitoid wasp pupae have been found inside the mines on occasion. One <tp:taxon-name><tp:taxon-name-part taxon-name-part-type="superfamily">Chalcidoidea</tp:taxon-name-part></tp:taxon-name> parasitoid (most likely <tp:taxon-name><tp:taxon-name-part taxon-name-part-type="family">Eulophidae</tp:taxon-name-part></tp:taxon-name>, <tp:taxon-name><tp:taxon-name-part taxon-name-part-type="subfamily">Entedoninae</tp:taxon-name-part></tp:taxon-name>, C. Eiseman pers. comm.) emerged in summer 2023 from cocoons from Sonoma (near Napa Co.) found by SVS on 11 May 2023; it made a circular exit hole on a broad cocoon surface (Fig. <xref ref-type="fig" rid="F9">53</xref>). A moth emerged from another cocoon from the same date and location during the same summer.</p></tp:treatment-sec><tp:treatment-sec sec-type="distribution" id="SECID0EGSAG"><title>Distribution</title><p><bold>(Figs <xref ref-type="fig" rid="F11">58</xref>, <xref ref-type="fig" rid="F11">59</xref>).</bold> Most records are from California, where <italic><tp:taxon-name><tp:taxon-name-part taxon-name-part-type="genus" reg="Etainia">E.</tp:taxon-name-part><tp:taxon-name-part taxon-name-part-type="species" reg="thoraceleuca">thoraceleuca</tp:taxon-name-part></tp:taxon-name></italic> has been found over much of the coastal ranges of California and collected from Del Norte County in the extreme northwestern part of the state to as far south as San Diego County, in adjacent Oregon (leafmines, Josephine Co., Rough and Ready Botanical Wayside, 42.0959, −123.6831; C. Eiseman pers. comm.), in Arizona in the Huachuca mountains (type locality), Chiricahua mountains (leafmines on <italic><tp:taxon-name><tp:taxon-name-part taxon-name-part-type="genus" reg="Arctostaphylos">A.</tp:taxon-name-part><tp:taxon-name-part taxon-name-part-type="species" reg="pungens">pungens</tp:taxon-name-part></tp:taxon-name></italic>, Cochise Co., Cave Creek Canyon, Cathedral Vista Trail, 31.8866, −109.1721, C. Eiseman pers. comm.; illustrated by <xref ref-type="bibr" rid="B5">Eiseman 2022</xref>), Yavapai County, and three specimens from Ontario, Canada. Leafmines collected in Washington State also probably belong to this species.</p><fig id="F11" position="float" orientation="portrait"><object-id xmlns:xlink="http://www.w3.org/1999/xlink" content-type="doi" xlink:type="simple">10.3897/zookeys.1193.116982.figures58-59</object-id><object-id xmlns:xlink="http://www.w3.org/1999/xlink" content-type="arpha" xlink:type="simple">7103D42A-8D91-5A36-BCFA-1A13F332EF1C</object-id><label>Figures 58–59.</label><caption><p>Distribution of <italic><tp:taxon-name><tp:taxon-name-part taxon-name-part-type="genus" reg="Etainia">Etainia</tp:taxon-name-part><tp:taxon-name-part taxon-name-part-type="species" reg="thoraceleuca">thoraceleuca</tp:taxon-name-part></tp:taxon-name></italic><bold>58</bold> in North America <bold>59</bold> in Oregon, California and Arizona.</p></caption><graphic xmlns:xlink="http://www.w3.org/1999/xlink" xlink:href="zookeys-1193-195_article-116982__-g011.jpg" position="float" orientation="portrait" xlink:type="simple" id="oo_997644.jpg"><uri content-type="original_file" xlink:type="simple">https://binary.pensoft.net/fig/997644</uri></graphic></fig></tp:treatment-sec><tp:treatment-sec sec-type="DNA barcodes" id="SECID0ENUAG"><title>DNA barcodes</title><p><bold>(Fig. <xref ref-type="fig" rid="F12">60</xref>).</bold> We have DNA barcodes from eleven specimens, four larvae and seven adults: seven full barcodes belonging to <abbrev xmlns:xlink="http://www.w3.org/1999/xlink" xlink:title="Barcode Index Number" id="ABBRID0E1UAG" xlink:type="simple">BIN</abbrev><ext-link xmlns:xlink="http://www.w3.org/1999/xlink" xlink:href="http://boldsystems.org/index.php/Public_BarcodeCluster?clusteruri=BOLD:ACK1467" ext-link-type="uri" xlink:type="simple">BOLD:ACK1467</ext-link> with an average KP2 distance of 0.39%, and a maximum distance of 0.83%, and three barcodes of the Canadian specimens belonging to <abbrev xmlns:xlink="http://www.w3.org/1999/xlink" xlink:title="Barcode Index Number" id="ABBRID0EDVAG" xlink:type="simple">BIN</abbrev><ext-link xmlns:xlink="http://www.w3.org/1999/xlink" xlink:href="http://boldsystems.org/index.php/Public_BarcodeCluster?clusteruri=BOLD:AEO1837" ext-link-type="uri" xlink:type="simple">BOLD:AEO1837</ext-link> (no variation) at a distance of 1.5% to the nearest Californian sequence (Fig. <xref ref-type="fig" rid="F11">58</xref>). Unfortunately, we failed to amplify COI from the holotype.</p><fig id="F12" position="float" orientation="portrait"><object-id xmlns:xlink="http://www.w3.org/1999/xlink" content-type="doi" xlink:type="simple">10.3897/zookeys.1193.116982.figure60</object-id><object-id xmlns:xlink="http://www.w3.org/1999/xlink" content-type="arpha" xlink:type="simple">888395F5-6933-5CCE-AEE2-D6DF7579B86B</object-id><label>Figure 60.</label><caption><p>Neighbor-joining tree of DNA barcodes (mt gene COI-5P) of <italic><tp:taxon-name><tp:taxon-name-part taxon-name-part-type="genus" reg="Etainia">Etainia</tp:taxon-name-part></tp:taxon-name></italic> species, using the Kimura distance model. <italic><tp:taxon-name><tp:taxon-name-part taxon-name-part-type="genus" reg="Acalyptris">Acalyptris</tp:taxon-name-part><tp:taxon-name-part taxon-name-part-type="species" reg="scirpi">scirpi</tp:taxon-name-part></tp:taxon-name></italic> (Braun, 1925) is used as outgroup. Labels show species name, Sample ID, life stage, Country, State or Province and <abbrev xmlns:xlink="http://www.w3.org/1999/xlink" xlink:title="Barcode Index Number" id="ABBRID0EKWAG" xlink:type="simple">BIN</abbrev> (Barcode Identification Number).</p></caption><graphic xmlns:xlink="http://www.w3.org/1999/xlink" xlink:href="zookeys-1193-195_article-116982__-g012.jpg" position="float" orientation="portrait" xlink:type="simple" id="oo_997645.jpg"><uri content-type="original_file" xlink:type="simple">https://binary.pensoft.net/fig/997645</uri></graphic></fig><p>The identical barcodes of adults and larvae undoubtedly show that the described larvae and damage belong to the same species as the adults.</p></tp:treatment-sec><tp:treatment-sec sec-type="remarks" id="SECID0EUWAG"><title>Remarks.</title><p>The specimens from Canada differ in having a completely orange head and in their female genitalia; in both specimens the signa are almost equal length, 360 μm. In a Californian female specimen one of the three rows of setae on T8 seems to be missing. The genitalia of the male Canadian specimen could not yet be examined. For now, we consider the Canadian specimens as belonging to the same species, but further study and material is required to evaluate the possibility of hidden diversity.</p></tp:treatment-sec><tp:treatment-sec sec-type="etymology" id="SECID0EZWAG"><title>Etymology.</title><p>The specific name, <italic>thoraceleuca</italic>, a noun in apposition, is derived from the Greek noun <italic>thorax</italic> (breastplate) and adjective <italic>leukos</italic> (white), referring to the characteristic white thorax.</p></tp:treatment-sec><ref-list><ref id="B27"><mixed-citation xmlns:xlink="http://www.w3.org/1999/xlink" xlink:type="simple"><person-group><name name-style="western"><surname>Nieukerken</surname><given-names>EJ van</given-names></name><name name-style="western"><surname>Doorenweerd</surname><given-names>C</given-names></name><name name-style="western"><surname>Hoare</surname><given-names>RJB</given-names></name><name name-style="western"><surname>Davis</surname><given-names>DR</given-names></name></person-group> (<year>2016</year>) <article-title>Revised classification and catalogue of global <tp:taxon-name><tp:taxon-name-part taxon-name-part-type="family">Nepticulidae</tp:taxon-name-part></tp:taxon-name> and <tp:taxon-name><tp:taxon-name-part taxon-name-part-type="family">Opostegidae</tp:taxon-name-part></tp:taxon-name> (<tp:taxon-name><tp:taxon-name-part taxon-name-part-type="order">Lepidoptera</tp:taxon-name-part></tp:taxon-name>: <tp:taxon-name><tp:taxon-name-part taxon-name-part-type="superfamily">Nepticuloidea</tp:taxon-name-part></tp:taxon-name>).</article-title><source>ZooKeys</source><volume>628</volume>: <fpage>65</fpage>–<lpage>246</lpage>. <ext-link xlink:href="10.3897/zookeys.628.9799" ext-link-type="doi" xlink:type="simple">https://doi.org/10.3897/zookeys.628.9799</ext-link></mixed-citation></ref><ref id="B20"><mixed-citation xmlns:xlink="http://www.w3.org/1999/xlink" xlink:type="simple"><person-group><name name-style="western"><surname>Nieukerken</surname><given-names>EJ van</given-names></name></person-group> (<year>2018</year>) <article-title>Family <tp:taxon-name><tp:taxon-name-part taxon-name-part-type="family">Nepticulidae</tp:taxon-name-part></tp:taxon-name> Stainton, 1854 (pygmy moths).</article-title> In: <person-group><name name-style="western"><surname>Pohl</surname><given-names>GR</given-names></name><name name-style="western"><surname>Landry</surname><given-names>J-F</given-names></name><name name-style="western"><surname>Schmidt</surname><given-names>BC</given-names></name><name name-style="western"><surname>Lafontaine</surname><given-names>JD</given-names></name><name name-style="western"><surname>Troubridge</surname><given-names>JT</given-names></name><name name-style="western"><surname>Macaulay</surname><given-names>AD</given-names></name><name name-style="western"><surname>Nieukerken</surname><given-names>EJ van</given-names></name><name name-style="western"><surname>DeWaard</surname><given-names>JR</given-names></name><name name-style="western"><surname>Dombroskie</surname><given-names>JJ</given-names></name><name name-style="western"><surname>Klymko</surname><given-names>J</given-names></name><name name-style="western"><surname>Nazari</surname><given-names>V</given-names></name><name name-style="western"><surname>Stead</surname><given-names>K</given-names></name></person-group> (<role>Eds</role>) <issue-title>Annotated checklist of the moths and butterflies (Lepidoptera) of Canada and Alaska.</issue-title><source>Pensoft Publishers, Sofia, Series Faunistica</source><volume>118</volume>: <fpage>34</fpage>–<lpage>38</lpage>. <ext-link xlink:href="https://ebooks.pensoft.net/book/13218/annotated-checklist-of-the-moths-and-butterflies-lepidoptera-of-canada-and-alaska" ext-link-type="uri" xlink:type="simple">https://ebooks.pensoft.net/book/13218/annotated-checklist-of-the-moths-and-butterflies-lepidoptera-of-canada-and-alaska</ext-link></mixed-citation></ref><ref id="B5"><mixed-citation xmlns:xlink="http://www.w3.org/1999/xlink" xlink:type="simple"><person-group><name name-style="western"><surname>Eiseman</surname><given-names>C</given-names></name></person-group> (<year>2022</year>) <source>Leafminers of North America. 2<sup>nd</sup> edn.</source><publisher-name>Privately published pdf</publisher-name>, <publisher-loc>clxvii</publisher-loc>, <size units="page">2213 pp</size>. <ext-link xlink:href="http://charleyeiseman.com/leafminers/" ext-link-type="uri" xlink:type="simple">http://charleyeiseman.com/leafminers/</ext-link></mixed-citation></ref><ref id="B2"><mixed-citation xmlns:xlink="http://www.w3.org/1999/xlink" xlink:type="simple"><person-group><name name-style="western"><surname>Berner</surname><given-names>LT</given-names></name><name name-style="western"><surname>Law</surname><given-names>BE</given-names></name></person-group> (<year>2016</year>) <article-title>Plant traits, productivity, biomass and soil properties from forest sites in the Pacific Northwest, 1999–2014.</article-title><source>Scientific Data</source><volume>3</volume>(<issue>1</issue>): <fpage>160002</fpage>. <ext-link xlink:href="10.1038/sdata.2016.2" ext-link-type="doi" xlink:type="simple">https://doi.org/10.1038/sdata.2016.2</ext-link></mixed-citation></ref></ref-list></tp:taxon-treatment>
